# Supplementary material for: High cyclic GMP-AMP synthase and stimulator of interferon genes in cholangiocarcinoma suggest their potential as targets for treatment
Source: PeerJ. 2025 Aug 6;13:e19800. doi: 10.7717/peerj.19800 (PMC12335239; doi:10.7717/peerj.19800)
Supplement: Supplemental Information 5 [file peerj-13-19800-s005.zip]

Archive with 25 entries (24 files):
- Raw_data/
- Raw_data/1st_batch_cGAS.jpg
- __MACOSX/Raw_data/._1st_batch_cGAS.jpg
- Raw_data/2nd_batch_GAPDH.jpg
- __MACOSX/Raw_data/._2nd_batch_GAPDH.jpg
- Raw_data/1st_batch_STING.jpg
- __MACOSX/Raw_data/._1st_batch_STING.jpg
- Raw_data/1st_batch_GAPDH.jpg
- __MACOSX/Raw_data/._1st_batch_GAPDH.jpg
- Raw_data/2nd_batch_STING.jpg
- __MACOSX/Raw_data/._2nd_batch_STING.jpg
- Raw_data/3rd_batch_NF-kB p65.jpg
- __MACOSX/Raw_data/._3rd_batch_NF-kB p65.jpg
- Raw_data/2nd_batch_NF-kB p65.jpg
- __MACOSX/Raw_data/._2nd_batch_NF-kB p65.jpg
- Raw_data/1st_batch_NF-kB p65.jpg
- __MACOSX/Raw_data/._1st_batch_NF-kB p65.jpg
- Raw_data/3rd_batch_cGAS.jpg
- __MACOSX/Raw_data/._3rd_batch_cGAS.jpg
- Raw_data/2nd_batch_cGAS.jpg
- __MACOSX/Raw_data/._2nd_batch_cGAS.jpg
- Raw_data/3rd_batch_GAPDH.jpg
- __MACOSX/Raw_data/._3rd_batch_GAPDH.jpg
- Raw_data/3rd_batch_STING.jpg
- __MACOSX/Raw_data/._3rd_batch_STING.jpg
